# Supplementary material for: Encrypt with Your Mind: Reliable and Revocable Brain Biometrics via Multidimensional Gaussian Fitted Bit Allocation
Source: Bioengineering (Basel). 2023 Aug 1;10(8):912. doi: 10.3390/bioengineering10080912 (PMC10451328; doi:10.3390/bioengineering10080912)
Supplement: Supplementary file 1 [file bioengineering-10-00912-s001.zip]

Archive with 1 entries (1 files):
- bioengineering-2474498-supplementary.pdf
